# Supplementary material for: A Review of IsomiRs in Colorectal Cancer
Source: Noncoding RNA. 2023 Jun 7;9(3):34. doi: 10.3390/ncrna9030034 (PMC10300944; doi:10.3390/ncrna9030034)
Supplement: Supplementary file 1 [file ncrna-09-00034-s001.zip]

Archive with 1 entries (1 files):
- ncrna-2400627-supplementary.xlsx
