# Supplementary material for: A Review of IsomiRs in Colorectal Cancer
Source: Noncoding RNA. 2023 Jun 7;9(3):34. doi: 10.3390/ncrna9030034 (PMC10300944; doi:10.3390/ncrna9030034)
Supplement: Supplementary file 1 [file ncrna-09-00034-s001.zip › ncrna-2400627-supplementary.xlsx]

## Sheet: Table S1
Supplementary Table S1. Data obtained from Lukosevicus et al. Supplementary Table 2 [108]. Filtered to only show the 55 isomiRs with highest base mean among CRC vs HC comparison (NGS data). Column annotations: Gene – isomiR name; base Mean – the average of the normalized counts taken over all samples in comparison; log2 Fold Change – log2 fold change between the groups; lfcSE – standard error of …
Gene	Base Mean	log2 Fold Change	lfcSE	stat	p-value	p-adj	comparison
hsa-miR-143-3p.iso.t5:0.seed:0.t3:c.ad:0.mm:0	141488	0.324986	0.248624	1.30714	0.191166	0.389319	CRC_vs_HC
hsa-miR-10b-5p.iso.t5:0.seed:0.t3:g.ad:0.mm:0	135917	-0.945912	0.265968	-3.55648	< 0.001	0.00342225	CRC_vs_HC
hsa-miR-10a-5p.iso.t5:0.seed:0.t3:g.ad:0.mm:0	106932	0.36681	0.158678	2.31166	0.0207963	0.0816145	CRC_vs_HC
hsa-miR-143-3p.iso.t5:0.seed:0.t3:0.ad:T.mm:0	86671.6	0.377015	0.331074	1.13876	0.254802	0.46621	CRC_vs_HC
hsa-miR-192-5p.iso.t5:c.seed:0.t3:AGT.ad:0.mm:0	53131.7	-1.44726	0.202349	-7.15231	< 0.001	< 0.001	CRC_vs_HC
hsa-miR-27b-3p.iso.t5:0.seed:0.t3:c.ad:0.mm:0	47063	-0.157065	0.119067	-1.31914	0.187124	0.384713	CRC_vs_HC
hsa-miR-192-5p.iso.t5:c.seed:0.t3:AG.ad:0.mm:0	38447.4	-1.51502	0.1708	-8.87011	< 0.001	< 0.001	CRC_vs_HC
hsa-miR-192-5p.iso.t5:c.seed:0.t3:A.ad:0.mm:0	37810.2	-1.80732	0.198637	-9.09861	< 0.001	< 0.001	CRC_vs_HC
hsa-miR-192-5p.iso.t5:0.seed:0.t3:A.ad:0.mm:0	37232.2	-1.66016	0.223839	-7.41673	< 0.001	< 0.001	CRC_vs_HC
hsa-miR-21-5p.iso.t5:0.seed:0.t3:C.ad:0.mm:0	33764.8	0.973081	0.187085	5.20127	< 0.001	< 0.001	CRC_vs_HC
hsa-miR-192-5p.iso.t5:0.seed:0.t3:0.ad:T.mm:0	31295.3	-1.45136	0.212758	-6.82164	< 0.001	< 0.001	CRC_vs_HC
hsa-miR-143-3p.iso.t5:0.seed:0.t3:A.ad:0.mm:0	27536.2	0.748682	0.335072	2.23439	0.0254574	0.0945187	CRC_vs_HC
hsa-miR-21-5p.iso.t5:0.seed:0.t3:CT.ad:0.mm:0	27273.6	0.624066	0.186787	3.34106	0.000834583	0.00656012	CRC_vs_HC
hsa-miR-192-5p.iso.t5:c.seed:0.t3:0.ad:0.mm:0	24028	-1.33942	0.194935	-6.87114	< 0.001	< 0.001	CRC_vs_HC
hsa-miR-148a-3p.iso.t5:0.seed:0.t3:C.ad:0.mm:0	23766	0.182634	0.193902	0.941885	0.346251	0.562665	CRC_vs_HC
hsa-miR-141-3p.iso.t5:0.seed:0.t3:g.ad:0.mm:0	20752.8	-0.203463	0.250567	-0.812009	0.416786	0.62802	CRC_vs_HC
hsa-miR-10a-5p.iso.t5:t.seed:0.t3:0.ad:0.mm:0	19399	0.531331	0.175187	3.03294	0.00242183	0.0156083	CRC_vs_HC
hsa-miR-92a-3p.iso.t5:0.seed:0.t3:0.ad:AA.mm:0	15626.1	-0.234805	0.231832	-1.01282	0.311145	0.531207	CRC_vs_HC
hsa-miR-181a-5p.iso.t5:0.seed:0.t3:t.ad:0.mm:0	15459.3	-0.197396	0.125712	-1.57022	0.116364	0.281104	CRC_vs_HC
hsa-miR-215-5p.iso.t5:0.seed:0.t3:A.ad:0.mm:0	15274.4	-2.56025	0.422051	-6.0662	< 0.001	< 0.001	CRC_vs_HC
hsa-miR-192-5p.iso.t5:0.seed:0.t3:c.ad:0.mm:0	15013.4	-0.726135	0.170739	-4.2529	< 0.001	< 0.001	CRC_vs_HC
hsa-miR-10a-5p.iso.t5:0.seed:0.t3:tg.ad:0.mm:0	13822.8	0.179804	0.166544	1.07962	0.280312	0.496287	CRC_vs_HC
hsa-miR-30e-5p.iso.t5:0.seed:0.t3:CT.ad:0.mm:0	13542.9	-0.538032	0.127749	-4.21163	< 0.001	< 0.001	CRC_vs_HC
hsa-miR-200b-3p.iso.t5:0.seed:0.t3:C.ad:0.mm:0	13027.8	-0.178884	0.206075	-0.868053	0.385365	0.600495	CRC_vs_HC
hsa-miR-192-5p.iso.t5:0.seed:0.t3:A.ad:T.mm:0	11976.4	-1.42634	0.254655	-5.60106	< 0.001	< 0.001	CRC_vs_HC
hsa-miR-10b-5p.iso.t5:0.seed:0.t3:tg.ad:0.mm:0	11525.6	-0.794736	0.252666	-3.1454	0.00165859	0.0114543	CRC_vs_HC
hsa-miR-143-3p.iso.t5:0.seed:0.t3:c.ad:T.mm:0	11084.3	0.492661	0.238816	2.06293	0.0391191	0.129534	CRC_vs_HC
hsa-miR-21-5p.iso.t5:0.seed:0.t3:a.ad:0.mm:0	11048.8	0.638843	0.178079	3.58741	< 0.001	0.00311709	CRC_vs_HC
hsa-miR-92a-3p.iso.t5:0.seed:0.t3:0.ad:AT.mm:0	10985.1	-0.480905	0.255103	-1.88514	0.0594113	0.175012	CRC_vs_HC
hsa-miR-30d-5p.iso.t5:0.seed:0.t3:CT.ad:0.mm:0	10546.4	-0.509225	0.144425	-3.52588	< 0.001	0.00375152	CRC_vs_HC
hsa-miR-10a-5p.iso.t5:t.seed:0.t3:g.ad:0.mm:0	9954.97	0.27065	0.14944	1.8111	0.070126	0.197581	CRC_vs_HC
hsa-miR-10a-5p.iso.t5:t.seed:0.t3:0.ad:A.mm:0	9476.51	0.208647	0.156883	1.32996	0.183533	0.380514	CRC_vs_HC
hsa-miR-200b-3p.iso.t5:0.seed:0.t3:C.ad:T.mm:0	9307.8	-0.739058	0.210542	-3.51027	< 0.001	0.00390533	CRC_vs_HC
hsa-miR-26b-5p.iso.t5:0.seed:0.t3:T.ad:0.mm:0	9020.97	-0.285026	0.1385	-2.05794	0.0395956	0.130711	CRC_vs_HC
hsa-miR-10a-5p.iso.t5:0.seed:0.t3:0.ad:A.mm:0	8351.73	0.171638	0.170018	1.00953	0.312721	0.532567	CRC_vs_HC
hsa-let-7a-5p.iso.t5:0.seed:0.t3:t.ad:0.mm:0	8336.09	-0.838897	0.14256	-5.88452	< 0.001	< 0.001	CRC_vs_HC
hsa-miR-92a-3p.iso.t5:0.seed:0.t3:0.ad:A.mm:0	6744.04	-0.221928	0.181511	-1.22267	0.221453	0.426187	CRC_vs_HC
hsa-miR-146b-5p.iso.t5:0.seed:0.t3:GT.ad:0.mm:0	6454.75	-0.65158	0.215447	-3.02431	0.00249198	0.0159652	CRC_vs_HC
hsa-let-7f-5p.iso.t5:0.seed:0.t3:t.ad:0.mm:0	6353.52	-1.05633	0.180582	-5.84959	< 0.001	< 0.001	CRC_vs_HC
hsa-miR-192-5p.iso.t5:c.seed:0.t3:A.ad:T.mm:0	6326.4	-1.37454	0.222846	-6.16808	< 0.001	< 0.001	CRC_vs_HC
hsa-miR-375.iso.t5:0.seed:0.t3:tga.ad:0.mm:0	6051.08	-1.11874	0.321995	-3.47441	0.000511985	0.00433804	CRC_vs_HC
hsa-miR-192-5p.iso.t5:c.seed:0.t3:AG.ad:A.mm:0	6047.89	-1.30855	0.190677	-6.86265	< 0.001	< 0.001	CRC_vs_HC
hsa-miR-10b-5p.iso.t5:t.seed:0.t3:0.ad:0.mm:0	5993.57	-0.735467	0.241565	-3.04459	0.00233	0.0151338	CRC_vs_HC
hsa-miR-143-3p.iso.t5:0.seed:0.t3:tc.ad:0.mm:0	5909.77	0.352016	0.276645	1.27245	0.203215	0.404558	CRC_vs_HC
hsa-miR-143-3p.iso.t5:0.seed:0.t3:0.ad:TT.mm:0	5815.65	0.303713	0.329412	0.921986	0.356536	0.572577	CRC_vs_HC
hsa-miR-26a-5p.iso.t5:0.seed:0.t3:t.ad:0.mm:0	5634.18	-0.413924	0.191882	-2.15718	0.0309918	0.109143	CRC_vs_HC
hsa-miR-27b-3p.iso.t5:0.seed:0.t3:0.ad:T.mm:0	5596.85	-0.116048	0.142316	-0.815424	0.41483	0.626457	CRC_vs_HC
hsa-miR-142-5p.iso.t5:CC.seed:0.t3:act.ad:0.mm:0	5517.87	-1.40916	0.2556	-5.51315	< 0.001	< 0.001	CRC_vs_HC
hsa-miR-10b-5p.iso.t5:t.seed:0.t3:g.ad:0.mm:0	5516.74	-0.81505	0.258987	-3.14707	0.00164913	0.0114036	CRC_vs_HC
hsa-miR-27a-3p.iso.t5:0.seed:0.t3:c.ad:0.mm:0	5347.85	0.703827	0.129901	5.41818	< 0.001	< 0.001	CRC_vs_HC
hsa-miR-26a-5p.iso.t5:0.seed:0.t3:0.ad:T.mm:0	4738.8	-0.503264	0.164923	-3.05151	0.00227692	0.0148605	CRC_vs_HC
hsa-miR-192-5p.iso.t5:0.seed:0.t3:AGT.ad:0.mm:0	4343.68	-1.37397	0.212025	-6.48021	< 0.001	< 0.001	CRC_vs_HC
hsa-miR-10a-5p.iso.t5:0.seed:0.t3:T.ad:0.mm:0	4288.62	0.344356	0.183482	1.87679	0.0605475	0.177536	CRC_vs_HC

## Sheet: Table S2
Supplementary Table S2.Data obtained from Lukosevicus et al. Supplementary Table 2 [108]. Filtered to only show the significant differentially expressed isomiRs out of the 55 isomiRs with highest base mean among CRC vs HC comparison (NGS data). Column annotations: Gene – isomiR name; base Mean – the average of the normalized counts taken over all samples in comparison; log2 Fold Change – log2 fol…
Gene	Base Mean	log2 Fold Change	lfcSE	stat	p-value	p-adj	comparison
hsa-miR-21-5p.iso.t5:0.seed:0.t3:C.ad:0.mm:0	33764.8	0.973081	0.187085	5.20127	< 0.001	< 0.001	CRC_vs_HC
hsa-miR-27a-3p.iso.t5:0.seed:0.t3:c.ad:0.mm:0	5347.85	0.703827	0.129901	5.41818	< 0.001	< 0.001	CRC_vs_HC
hsa-miR-21-5p.iso.t5:0.seed:0.t3:a.ad:0.mm:0	11048.8	0.638843	0.178079	3.58741	< 0.001	0.00311709	CRC_vs_HC
hsa-miR-21-5p.iso.t5:0.seed:0.t3:CT.ad:0.mm:0	27273.6	0.624066	0.186787	3.34106	0.000834583	0.00656012	CRC_vs_HC
hsa-miR-30d-5p.iso.t5:0.seed:0.t3:CT.ad:0.mm:0	10546.4	-0.509225	0.144425	-3.52588	< 0.001	0.00375152	CRC_vs_HC
hsa-miR-30e-5p.iso.t5:0.seed:0.t3:CT.ad:0.mm:0	13542.9	-0.538032	0.127749	-4.21163	< 0.001	< 0.001	CRC_vs_HC
hsa-miR-192-5p.iso.t5:0.seed:0.t3:c.ad:0.mm:0	15013.4	-0.726135	0.170739	-4.2529	< 0.001	< 0.001	CRC_vs_HC
hsa-miR-200b-3p.iso.t5:0.seed:0.t3:C.ad:T.mm:0	9307.8	-0.739058	0.210542	-3.51027	< 0.001	0.00390533	CRC_vs_HC
hsa-miR-10b-5p.iso.t5:t.seed:0.t3:g.ad:0.mm:0	5516.74	-0.81505	0.258987	-3.14707	0.00164913	0.0114036	CRC_vs_HC
hsa-let-7a-5p.iso.t5:0.seed:0.t3:t.ad:0.mm:0	8336.09	-0.838897	0.14256	-5.88452	< 0.001	< 0.001	CRC_vs_HC
hsa-miR-10b-5p.iso.t5:0.seed:0.t3:g.ad:0.mm:0	135917	-0.945912	0.265968	-3.55648	< 0.001	0.00342225	CRC_vs_HC
hsa-let-7f-5p.iso.t5:0.seed:0.t3:t.ad:0.mm:0	6353.52	-1.05633	0.180582	-5.84959	< 0.001	< 0.001	CRC_vs_HC
hsa-miR-375.iso.t5:0.seed:0.t3:tga.ad:0.mm:0	6051.08	-1.11874	0.321995	-3.47441	0.000511985	0.00433804	CRC_vs_HC
hsa-miR-192-5p.iso.t5:c.seed:0.t3:AG.ad:A.mm:0	6047.89	-1.30855	0.190677	-6.86265	< 0.001	< 0.001	CRC_vs_HC
hsa-miR-192-5p.iso.t5:c.seed:0.t3:0.ad:0.mm:0	24028	-1.33942	0.194935	-6.87114	< 0.001	< 0.001	CRC_vs_HC
hsa-miR-192-5p.iso.t5:0.seed:0.t3:AGT.ad:0.mm:0	4343.68	-1.37397	0.212025	-6.48021	< 0.001	< 0.001	CRC_vs_HC
hsa-miR-192-5p.iso.t5:c.seed:0.t3:A.ad:T.mm:0	6326.4	-1.37454	0.222846	-6.16808	< 0.001	< 0.001	CRC_vs_HC
hsa-miR-142-5p.iso.t5:CC.seed:0.t3:act.ad:0.mm:0	5517.87	-1.40916	0.2556	-5.51315	< 0.001	< 0.001	CRC_vs_HC
hsa-miR-192-5p.iso.t5:0.seed:0.t3:A.ad:T.mm:0	11976.4	-1.42634	0.254655	-5.60106	< 0.001	< 0.001	CRC_vs_HC
hsa-miR-192-5p.iso.t5:c.seed:0.t3:AGT.ad:0.mm:0	53131.7	-1.44726	0.202349	-7.15231	< 0.001	< 0.001	CRC_vs_HC
hsa-miR-192-5p.iso.t5:0.seed:0.t3:0.ad:T.mm:0	31295.3	-1.45136	0.212758	-6.82164	< 0.001	< 0.001	CRC_vs_HC
hsa-miR-192-5p.iso.t5:c.seed:0.t3:AG.ad:0.mm:0	38447.4	-1.51502	0.1708	-8.87011	< 0.001	< 0.001	CRC_vs_HC
hsa-miR-192-5p.iso.t5:0.seed:0.t3:A.ad:0.mm:0	37232.2	-1.66016	0.223839	-7.41673	< 0.001	< 0.001	CRC_vs_HC
hsa-miR-192-5p.iso.t5:c.seed:0.t3:A.ad:0.mm:0	37810.2	-1.80732	0.198637	-9.09861	< 0.001	< 0.001	CRC_vs_HC
hsa-miR-215-5p.iso.t5:0.seed:0.t3:A.ad:0.mm:0	15274.4	-2.56025	0.422051	-6.0662	< 0.001	< 0.001	CRC_vs_HC

## Sheet: Table S3
Supplementary Table S3.Data obtained from Lukosevicus et al. Supplementary Table 2 [108]. Filtered to only show the significant differentially expressed isomiRs with positive log2 fold values out of the 55 isomiRs with highest base mean among CRC vs HC comparison (NGS data). Column annotations: Gene – isomiR name; base Mean – the average of the normalized counts taken over all samples in comparis…
Gene	Base Mean	log2 Fold Change	lfcSE	stat	p-value	p-adj	comparison
hsa-miR-21-5p.iso.t5:0.seed:0.t3:C.ad:0.mm:0	33764.8	0.973081	0.187085	5.20127	< 0.001	< 0.001	CRC_vs_HC
hsa-miR-27a-3p.iso.t5:0.seed:0.t3:c.ad:0.mm:0	5347.85	0.703827	0.129901	5.41818	< 0.001	< 0.001	CRC_vs_HC
hsa-miR-21-5p.iso.t5:0.seed:0.t3:a.ad:0.mm:0	11048.8	0.638843	0.178079	3.58741	< 0.001	0.00311709	CRC_vs_HC
hsa-miR-21-5p.iso.t5:0.seed:0.t3:CT.ad:0.mm:0	27273.6	0.624066	0.186787	3.34106	0.000834583	0.00656012	CRC_vs_HC

## Sheet: Table S4
Supplementary Table S4. Data obtained from Lukosevicus et al. Supplementary Table 2 [108]. Comparing the canonical miR-21-5p to its significant differentially expressed isomiRs with positive log2 fold values out of the 55 isomiRs with highest base mean among CRC vs HC comparison (NGS data). Column annotations: Gene – isomiR name; base Mean – the average of the normalized counts taken over all sam…
Gene	Base Mean	log2 Fold Change	lfcSE	stat	p-value	p-adj	comparison
hsa-miR-21-5p	135621	0.813275	0.152286	5.34045	< 0.001	< 0.001	CRC_vs_HC
hsa-miR-21-5p.iso.t5:0.seed:0.t3:C.ad:0.mm:0	33764.8	0.973081	0.187085	5.20127	< 0.001	< 0.001	CRC_vs_HC
hsa-miR-21-5p.iso.t5:0.seed:0.t3:CT.ad:0.mm:0	27273.6	0.624066	0.186787	3.34106	0.000834583	0.00656012	CRC_vs_HC
hsa-miR-21-5p.iso.t5:0.seed:0.t3:a.ad:0.mm:0	11048.8	0.638843	0.178079	3.58741	< 0.001	0.00311709	CRC_vs_HC

## Sheet: Table S5
Supplementary Table S5.Data obtained from Lukosevicus et al. Supplementary Table 2 [108]. Filtered to only show the significant differentially expressed isomiRs with negative log2 fold values out of the 55 isomiRs with highest base mean among CRC vs HC comparison (NGS data). Column annotations: Gene – isomiR name; base Mean – the average of the normalized counts taken over all samples in comparis…
Gene	Base Mean	log2 Fold Change	lfcSE	stat	p-value	p-adj	comparison
hsa-miR-30d-5p.iso.t5:0.seed:0.t3:CT.ad:0.mm:0	10546.4	-0.509225	0.144425	-3.52588	< 0.001	0.00375152	CRC_vs_HC
hsa-miR-30e-5p.iso.t5:0.seed:0.t3:CT.ad:0.mm:0	13542.9	-0.538032	0.127749	-4.21163	< 0.001	< 0.001	CRC_vs_HC
hsa-miR-192-5p.iso.t5:0.seed:0.t3:c.ad:0.mm:0	15013.4	-0.726135	0.170739	-4.2529	< 0.001	< 0.001	CRC_vs_HC
hsa-miR-200b-3p.iso.t5:0.seed:0.t3:C.ad:T.mm:0	9307.8	-0.739058	0.210542	-3.51027	< 0.001	0.00390533	CRC_vs_HC
hsa-miR-10b-5p.iso.t5:t.seed:0.t3:g.ad:0.mm:0	5516.74	-0.81505	0.258987	-3.14707	0.00164913	0.0114036	CRC_vs_HC
hsa-let-7a-5p.iso.t5:0.seed:0.t3:t.ad:0.mm:0	8336.09	-0.838897	0.14256	-5.88452	< 0.001	< 0.001	CRC_vs_HC
hsa-miR-10b-5p.iso.t5:0.seed:0.t3:g.ad:0.mm:0	135917	-0.945912	0.265968	-3.55648	< 0.001	0.00342225	CRC_vs_HC
hsa-let-7f-5p.iso.t5:0.seed:0.t3:t.ad:0.mm:0	6353.52	-1.05633	0.180582	-5.84959	< 0.001	< 0.001	CRC_vs_HC
hsa-miR-375.iso.t5:0.seed:0.t3:tga.ad:0.mm:0	6051.08	-1.11874	0.321995	-3.47441	0.000511985	0.00433804	CRC_vs_HC
hsa-miR-192-5p.iso.t5:c.seed:0.t3:AG.ad:A.mm:0	6047.89	-1.30855	0.190677	-6.86265	< 0.001	< 0.001	CRC_vs_HC
hsa-miR-192-5p.iso.t5:c.seed:0.t3:0.ad:0.mm:0	24028	-1.33942	0.194935	-6.87114	< 0.001	< 0.001	CRC_vs_HC
hsa-miR-192-5p.iso.t5:0.seed:0.t3:AGT.ad:0.mm:0	4343.68	-1.37397	0.212025	-6.48021	< 0.001	< 0.001	CRC_vs_HC
hsa-miR-192-5p.iso.t5:c.seed:0.t3:A.ad:T.mm:0	6326.4	-1.37454	0.222846	-6.16808	< 0.001	< 0.001	CRC_vs_HC
hsa-miR-142-5p.iso.t5:CC.seed:0.t3:act.ad:0.mm:0	5517.87	-1.40916	0.2556	-5.51315	< 0.001	< 0.001	CRC_vs_HC
hsa-miR-192-5p.iso.t5:0.seed:0.t3:A.ad:T.mm:0	11976.4	-1.42634	0.254655	-5.60106	< 0.001	< 0.001	CRC_vs_HC
hsa-miR-192-5p.iso.t5:c.seed:0.t3:AGT.ad:0.mm:0	53131.7	-1.44726	0.202349	-7.15231	< 0.001	< 0.001	CRC_vs_HC
hsa-miR-192-5p.iso.t5:0.seed:0.t3:0.ad:T.mm:0	31295.3	-1.45136	0.212758	-6.82164	< 0.001	< 0.001	CRC_vs_HC
hsa-miR-192-5p.iso.t5:c.seed:0.t3:AG.ad:0.mm:0	38447.4	-1.51502	0.1708	-8.87011	< 0.001	< 0.001	CRC_vs_HC
hsa-miR-192-5p.iso.t5:0.seed:0.t3:A.ad:0.mm:0	37232.2	-1.66016	0.223839	-7.41673	< 0.001	< 0.001	CRC_vs_HC
hsa-miR-192-5p.iso.t5:c.seed:0.t3:A.ad:0.mm:0	37810.2	-1.80732	0.198637	-9.09861	< 0.001	< 0.001	CRC_vs_HC
hsa-miR-215-5p.iso.t5:0.seed:0.t3:A.ad:0.mm:0	15274.4	-2.56025	0.422051	-6.0662	< 0.001	< 0.001	CRC_vs_HC

## Sheet: Table S6
Supplementary Table S6. Data obtained from Lukosevicus et al. Supplementary Table 2 [108]. Comparing the canonical miR-192-5p to its significant differentially expressed isomiRs with nega-tive log2 fold values out of the 55 isomiRs with highest base mean among CRC vs HC comparison (NGS data). Column annotations: Gene – isomiR name; base Mean – the average of the normalized counts taken over all s…
Gene	Base Mean	log2 Fold Change	lfcSE	stat	p-value	p-adj	comparison
hsa-miR-192-5p	773890	-1.34063	0.167837	-7.98769	< 0.001	< 0.001	CRC_vs_HC
hsa-miR-192-5p.iso.t5:c.seed:0.t3:AGT.ad:0.mm:0	53131.7	-1.44726	0.202349	-7.15231	< 0.001	< 0.001	CRC_vs_HC
hsa-miR-192-5p.iso.t5:c.seed:0.t3:AG.ad:0.mm:0	38447.4	-1.51502	0.1708	-8.87011	< 0.001	< 0.001	CRC_vs_HC
hsa-miR-192-5p.iso.t5:c.seed:0.t3:A.ad:0.mm:0	37810.2	-1.80732	0.198637	-9.09861	< 0.001	< 0.001	CRC_vs_HC
hsa-miR-192-5p.iso.t5:0.seed:0.t3:A.ad:0.mm:0	37232.2	-1.66016	0.223839	-7.41673	< 0.001	< 0.001	CRC_vs_HC
hsa-miR-192-5p.iso.t5:0.seed:0.t3:0.ad:T.mm:0	31295.3	-1.45136	0.212758	-6.82164	< 0.001	< 0.001	CRC_vs_HC
hsa-miR-192-5p.iso.t5:c.seed:0.t3:0.ad:0.mm:0	24028	-1.33942	0.194935	-6.87114	< 0.001	< 0.001	CRC_vs_HC
hsa-miR-192-5p.iso.t5:0.seed:0.t3:c.ad:0.mm:0	15013.4	-0.726135	0.170739	-4.2529	< 0.001	< 0.001	CRC_vs_HC
hsa-miR-192-5p.iso.t5:0.seed:0.t3:A.ad:T.mm:0	11976.4	-1.42634	0.254655	-5.60106	< 0.001	< 0.001	CRC_vs_HC
hsa-miR-192-5p.iso.t5:c.seed:0.t3:A.ad:T.mm:0	6326.4	-1.37454	0.222846	-6.16808	< 0.001	< 0.001	CRC_vs_HC
hsa-miR-192-5p.iso.t5:c.seed:0.t3:AG.ad:A.mm:0	6047.89	-1.30855	0.190677	-6.86265	< 0.001	< 0.001	CRC_vs_HC
hsa-miR-192-5p.iso.t5:0.seed:0.t3:AGT.ad:0.mm:0	4343.68	-1.37397	0.212025	-6.48021	< 0.001	< 0.001	CRC_vs_HC
